# Supplementary material for: The FKBP51 Inhibitor SAFit2 Restores the Pain-Relieving C16 Dihydroceramide after Nerve Injury
Source: Int J Mol Sci. 2022 Nov 17;23(22):14274. doi: 10.3390/ijms232214274 (PMC9695264; doi:10.3390/ijms232214274)
Supplement: Supplementary file 1 [file ijms-23-14274-s001.zip]

Archive with 1 entries (1 files):
- ijms-2023438-supplementary.pdf
